# Supplementary material for: Surfactant-Mediated Microalgal Flocculation: Process Efficiency and Kinetic Modelling
Source: Bioengineering (Basel). 2024 Jul 16;11(7):722. doi: 10.3390/bioengineering11070722 (PMC11274027; doi:10.3390/bioengineering11070722)
Supplement: Supplementary file 1 [file bioengineering-11-00722-s001.zip]

Archive with 1 entries (1 files):
- bioengineering-3069938-supplementary.pdf
